# Supplementary material for: In Leishmania major, the Homolog of the Oncogene PES1 May Play a Critical Role in Parasite Infectivity
Source: Int J Mol Sci. 2021 Nov 22;22(22):12592. doi: 10.3390/ijms222212592 (PMC8618447; doi:10.3390/ijms222212592)
Supplement: Supplementary file 1 [file ijms-22-12592-s001.zip]

Archive with 1 entries (1 files):
- ijms-1424049-supplementary.pdf
